# Supplementary material for: Analysis of factors influencing expressway speeding behavior in China
Source: PLoS One. 2020 Sep 28;15(9):e0238359. doi: 10.1371/journal.pone.0238359 (PMC7521774; doi:10.1371/journal.pone.0238359)
Supplement: S1 File — (XLSX) [file pone.0238359.s001.xlsx]

## Sheet: row data for TPB model (N=475)
NO.	Age/years old	Gender	Income	Education	Family	Penalty points	Behavior
	"18-24"=0;"25-34"=1;"25-44"=2;45-54"=3;">=55"=4	"female"=0;"male"=1	"<50000"=0;"50000-80000"=1;"80000-15000"=2;">150000"=3	"<=high school"=0;"collge"=1;">collge"=2	"single"=0;"married but no child"=1;"married with child"=2	"no penalty"=0;"1-3 points"=1;"4-6 points"=2;"7-9 points"=3;">9 points"=4
1	1	1	1	0	1	0	2.45
2	3	0	1	0	2	0	2.86
3	1	1	3	1	0	0	3.87
4	2	1	1	0	2	0	2.96
5	3	1	0	1	2	0	4.76
6	1	1	1	0	1	0	4.02
7	2	1	2	1	2	0	3.33
8	2	1	1	0	2	0	4.88
9	2	1	1	1	2	0	4.15
10	1	1	1	0	2	0	5.75
11	3	0	3	1	2	0	4.87
12	1	1	3	0	2	4	4.42
13	2	0	2	1	2	4	4.23
14	2	1	1	0	2	0	2.2
15	1	1	1	0	0	2	4.17
16	2	1	1	0	2	0	3.85
17	1	1	0	2	2	0	4.24
18	1	0	2	1	2	0	2.13
19	3	0	1	0	2	0	3.08
20	2	1	3	0	2	1	1.71
21	1	1	1	1	2	0	3.38
22	0	1	1	2	0	0	3.3
23	2	1	0	1	2	0	3.74
24	2	1	2	0	2	0	2.68
25	3	1	2	0	2	0	3.19
26	1	0	2	1	1	0	3.74
27	0	0	2	1	0	0	2.75
28	1	1	0	1	0	0	5.26
29	0	1	2	0	0	0	4.37
30	1	1	2	1	1	0	2.59
31	2	1	2	2	2	0	4.33
32	2	1	2	1	2	3	1.82
33	2	1	2	0	2	0	3.34
34	2	1	1	0	2	1	4.38
35	0	1	1	1	0	0	4.24
36	0	0	2	0	2	2	2.68
37	3	0	1	1	2	0	3.29
38	3	0	2	0	2	0	2.87
39	2	1	1	0	1	0	3.82
40	3	0	1	1	2	0	3.57
41	0	0	0	0	2	0	2.2
42	2	1	1	1	2	0	3.13
43	2	1	1	0	2	0	4.01
44	3	0	1	1	2	3	4
45	1	1	1	0	2	0	2.9
46	1	1	3	0	0	4	5.37
47	3	0	1	1	2	0	1.69
48	2	0	0	1	2	0	3.27
49	0	1	2	1	0	0	3.26
50	1	0	2	0	0	0	3.48
51	1	1	0	0	0	0	3.51
52	0	1	2	0	0	1	4.93
53	2	1	2	0	2	0	3.51
54	3	1	3	1	2	0	3.44
55	3	0	1	1	2	2	2.74
56	2	0	2	0	2	0	2.97
57	1	0	1	0	2	0	4.02
58	1	0	2	0	0	0	3.13
59	3	1	0	1	2	0	3.25
60	3	0	1	0	2	0	3.86
61	3	1	0	1	2	0	3.34
62	0	1	1	0	1	0	2.57
63	2	1	0	2	1	0	2.17
64	1	1	2	0	2	0	4.63
65	2	0	0	0	2	2	4.45
66	1	1	2	1	0	2	4.24
67	1	1	3	0	2	0	4.02
68	3	1	1	1	2	2	2.74
69	1	1	2	0	1	0	4.06
70	3	1	3	1	2	0	1.68
71	2	0	1	0	2	0	4.11
72	1	1	1	1	1	3	4.08
73	0	0	1	0	0	0	3.39
74	2	1	2	1	2	2	6.32
75	2	1	3	1	2	0	3.88
76	2	1	0	1	1	0	2.65
77	1	1	1	1	2	0	2.62
78	4	1	2	0	2	0	3.55
79	2	1	1	1	2	3	2.26
80	1	1	1	0	0	0	3.23
81	3	1	3	0	2	0	3.5
82	2	1	2	0	2	0	4.71
83	3	0	1	0	2	0	2.94
84	0	1	2	0	0	0	3.71
85	3	1	2	0	2	1	3.35
86	1	0	0	1	0	0	2.41
87	1	0	1	2	1	0	3.46
88	1	0	1	1	0	0	3.5
89	2	1	2	1	2	1	4.46
90	0	1	1	1	0	3	3.37
91	4	1	0	1	2	4	3.98
92	2	0	2	0	2	0	5.17
93	2	0	2	1	2	1	2.07
94	3	1	2	0	2	3	3.71
95	3	0	2	1	2	0	4.74
96	2	1	2	0	2	0	4.13
97	1	0	1	1	2	0	3.32
98	2	1	2	0	2	0	3.82
99	2	0	1	0	2	0	1.46
100	3	0	1	0	2	0	3.09
101	0	1	1	1	0	0	2.91
102	2	1	2	0	2	0	0.39
103	4	0	2	1	2	0	3.7
104	0	1	1	0	2	3	3.06
105	1	1	1	0	1	3	3.62
106	1	1	1	0	1	0	3.85
107	4	0	3	0	2	0	2.81
108	1	1	2	0	2	4	4.06
109	0	0	2	1	0	0	3.2
110	0	0	3	1	0	1	2.27
111	1	0	0	0	2	0	2.44
112	2	1	0	1	2	0	4.33
113	0	1	2	0	1	1	1.81
114	2	1	2	1	2	0	4.51
115	1	0	1	1	1	0	2.86
116	2	1	0	0	2	1	4.92
117	1	0	1	1	0	0	2.8
118	1	1	2	1	2	0	2.45
119	3	0	0	1	2	0	3.15
120	1	0	3	0	2	0	3.31
121	3	1	2	1	2	4	4.22
122	2	0	0	1	2	0	3.25
123	3	1	2	0	2	4	4.09
124	1	1	0	2	2	2	4.37
125	2	0	2	0	2	0	3.73
126	1	1	1	1	2	0	4.23
127	3	0	1	0	2	0	3.17
128	1	1	2	0	1	0	2.78
129	2	1	1	0	2	3	5.33
130	2	1	2	0	2	0	4.05
131	1	0	1	0	2	0	5.84
132	3	1	2	1	2	2	3.64
133	3	1	2	1	2	3	4.51
134	2	1	0	1	2	1	5.21
135	4	1	2	1	2	1	3.08
136	2	1	1	2	2	0	4.54
137	4	0	3	0	2	0	1.2
138	1	0	2	0	2	0	5.33
139	3	1	0	2	2	0	2.5
140	2	1	2	0	2	0	3.35
141	2	0	1	1	2	0	2.99
142	0	0	1	2	0	0	2.85
143	3	0	1	1	2	2	3.48
144	1	0	1	1	2	0	3.02
145	0	1	1	0	0	0	3.43
146	4	0	1	1	2	1	3.27
147	2	0	2	0	2	0	2.61
148	1	0	1	1	0	0	3.33
149	2	0	1	0	2	0	2.51
150	1	0	2	1	0	3	4.73
151	2	1	3	1	2	0	3.21
152	1	1	0	1	1	0	3.46
153	2	1	2	1	1	0	4.87
154	3	0	0	1	2	0	3.21
155	3	1	0	0	2	0	4.6
156	0	1	2	1	0	0	4.16
157	2	1	2	0	2	1	2.44
158	2	0	1	1	2	1	1.19
159	0	0	2	0	0	0	4.09
160	1	0	2	1	0	0	5.79
161	3	1	2	1	2	0	3.6
162	3	1	3	1	2	0	3.61
163	0	0	1	1	1	0	1.2
164	2	1	1	0	2	4	3.52
165	1	1	1	0	0	0	4.01
166	1	1	3	0	0	4	3.68
167	1	1	1	1	2	1	5
168	1	1	2	0	0	0	4.07
169	3	0	1	2	2	0	2.99
170	1	1	0	1	2	0	3.59
171	0	0	1	2	0	1	3.47
172	2	0	0	0	2	1	4.95
173	1	1	1	1	2	4	3.68
174	0	1	1	1	0	0	4.32
175	0	0	3	2	1	0	3.69
176	3	1	3	1	2	0	3.82
177	0	1	1	0	0	0	4.41
178	1	1	2	0	1	0	4.79
179	2	0	2	0	2	0	5.63
180	0	1	1	1	0	0	3.24
181	2	1	3	0	2	0	5.6
182	2	0	2	1	2	0	0.87
183	1	1	0	2	1	1	4.02
184	1	0	1	0	0	0	3.9
185	1	1	1	1	2	0	2.53
186	0	1	2	0	0	3	3.81
187	3	1	3	0	2	1	4.93
188	4	1	3	1	2	2	4.52
189	2	1	1	0	2	0	2.63
190	4	1	1	1	2	0	3.99
191	3	0	1	1	2	0	5.79
192	0	1	1	2	0	0	4.35
193	2	0	1	0	2	0	4.21
194	2	0	1	1	2	0	2.31
195	3	1	2	1	2	0	3.24
196	1	0	1	2	2	0	4.02
197	3	1	1	0	2	0	3.94
198	0	1	2	0	0	0	3.43
199	4	1	2	1	2	0	3.06
200	0	1	1	1	0	0	3.52
201	0	0	1	1	0	0	4.19
202	3	1	2	1	2	0	3.83
203	2	1	1	1	2	0	4.61
204	1	1	2	2	1	1	3.91
205	1	1	2	1	1	1	2.81
206	4	0	2	0	2	0	4.02
207	1	1	1	1	1	0	3.63
208	2	1	2	0	2	0	1.08
209	2	1	1	1	2	2	4.5
210	0	1	1	0	0	0	4.09
211	3	1	2	0	2	2	4.2
212	2	0	1	0	2	0	3.97
213	2	0	2	1	2	1	4.46
214	2	1	2	0	2	0	2.84
215	2	1	1	1	2	0	3.61
216	3	1	1	0	2	1	5.04
217	1	1	1	1	1	0	3.68
218	2	1	1	1	2	0	2.82
219	1	0	3	1	0	0	3.73
220	1	1	0	0	2	1	3.82
221	0	0	1	1	2	0	2.54
222	2	0	1	2	2	1	1.8
223	1	0	2	0	2	0	3.53
224	3	1	1	0	2	0	3.59
225	3	1	2	1	2	1	3.29
226	2	0	0	2	2	0	2.71
227	3	1	1	1	2	0	2.84
228	1	1	0	2	1	0	3.87
229	2	0	2	2	2	0	3.76
230	2	1	2	0	2	0	4.26
231	2	0	2	0	2	4	4.45
232	1	0	1	0	2	1	2.51
233	3	0	3	1	2	0	3.86
234	3	0	2	0	2	0	3.21
235	1	1	2	0	2	0	3.52
236	1	0	3	0	0	2	4.22
237	1	0	2	0	0	4	4.93
238	1	0	1	0	0	0	4.36
239	1	1	0	0	0	0	3.44
240	2	0	1	0	2	0	2.99
241	2	0	2	2	2	3	2.41
242	2	0	3	1	2	3	5.17
243	2	1	3	1	2	0	5.28
244	1	1	1	1	2	0	3.53
245	2	0	2	0	2	0	3.21
246	0	0	2	0	0	1	3.4
247	3	1	1	0	2	0	4.16
248	4	1	1	1	2	0	2.45
249	1	0	3	1	2	0	3.06
250	2	0	2	1	2	1	5.32
251	3	1	2	1	2	0	3.67
252	2	0	1	0	2	0	3.94
253	2	1	2	1	2	1	3.4
254	1	0	3	1	2	0	1.86
255	2	1	2	0	2	0	2.98
256	0	1	1	1	0	1	3.76
257	3	0	1	0	2	0	5.1
258	2	1	1	1	2	4	4.02
259	1	1	1	0	1	2	3.42
260	3	1	1	0	2	0	3.2
261	1	0	1	1	1	0	2.52
262	2	1	0	1	2	0	4.36
263	1	1	1	0	2	0	3.49
264	2	0	2	0	2	1	3.02
265	0	1	1	1	1	0	3.28
266	2	1	2	1	2	0	3.57
267	0	1	2	0	1	0	3.63
268	1	1	1	1	0	0	3.64
269	3	1	2	1	2	0	3.97
270	1	0	0	0	0	2	4.68
271	2	1	2	0	2	0	4
272	1	1	0	1	2	0	2.38
273	3	1	1	0	2	0	4.05
274	2	1	1	0	2	0	2.11
275	3	0	1	0	2	1	3.45
276	0	1	2	0	1	0	3.49
277	3	1	0	1	2	4	4.2
278	3	0	2	0	2	2	2.1
279	3	0	1	2	2	0	5.26
280	2	1	2	1	2	0	2.95
281	3	1	2	1	2	0	4.34
282	3	1	0	1	2	0	3.2
283	3	1	3	0	2	0	4.86
284	1	0	2	1	0	0	3.6
285	2	1	2	1	2	0	4.4
286	4	0	2	0	2	0	2.56
287	3	0	2	1	2	0	3.43
288	2	1	1	1	2	0	2.95
289	1	1	3	1	2	0	2.93
290	1	1	2	1	1	0	3.66
291	1	0	3	0	1	1	4.97
292	2	0	1	0	2	0	2.36
293	1	1	3	0	2	3	4.6
294	2	0	1	1	2	2	2.13
295	3	1	1	1	2	0	3.71
296	0	1	2	1	0	0	4.36
297	1	1	2	0	2	0	2.35
298	1	1	1	2	2	0	4.67
299	3	1	2	1	2	0	2.76
300	2	1	2	1	2	0	3.01
301	2	1	1	1	2	0	4.15
302	0	1	0	0	0	2	3.96
303	4	0	2	0	2	0	3.88
304	0	1	3	1	0	4	3.89
305	1	0	3	1	0	0	3.36
306	1	1	1	1	2	1	3.88
307	1	0	2	1	0	0	2.97
308	2	1	2	2	2	3	4.88
309	0	0	1	1	1	4	4.1
310	2	1	2	0	2	0	1.3
311	0	1	0	1	1	0	4.59
312	0	1	1	0	0	0	3.12
313	2	0	1	1	2	0	1.37
314	2	0	3	1	2	0	6.44
315	4	0	1	1	2	0	2.86
316	2	0	2	0	2	1	5.07
317	2	0	2	0	2	0	3.29
318	2	0	1	0	2	0	2.6
319	0	0	0	1	0	0	3.36
320	2	0	3	1	1	1	4.97
321	3	0	0	1	2	0	3.43
322	3	0	1	0	2	0	2.76
323	1	1	2	1	2	3	2.83
324	1	0	1	0	1	0	2.7
325	3	1	1	0	2	0	3.74
326	1	1	2	0	2	2	4.15
327	3	1	3	0	2	1	4.28
328	2	0	2	0	1	0	5.82
329	1	1	1	1	2	4	4.38
330	2	0	2	2	2	0	2.91
331	2	1	2	2	2	0	4.36
332	2	1	1	1	2	0	5.96
333	2	1	3	0	2	0	3.31
334	2	0	1	0	2	0	2.28
335	1	1	3	1	0	0	3.66
336	0	0	1	0	0	0	3.99
337	4	1	3	1	2	2	3.13
338	1	1	2	1	0	0	4.89
339	2	0	1	1	2	0	2.17
340	2	1	1	1	2	0	4.21
341	2	0	1	0	2	0	3.85
342	1	0	2	1	1	0	4.15
343	1	0	2	0	0	0	4.51
344	2	0	3	2	2	0	4.58
345	2	1	3	1	2	0	5.84
346	0	0	3	1	0	0	2.48
347	1	0	3	0	1	0	4.41
348	1	0	2	1	0	0	3.73
349	3	0	2	1	2	0	2.67
350	2	1	2	1	2	0	3.82
351	3	0	1	0	2	0	3.56
352	2	1	2	0	2	0	3.99
353	3	0	0	0	2	0	3.83
354	2	0	1	0	2	0	2.65
355	4	1	2	1	2	0	2.46
356	1	1	1	1	0	0	3.82
357	3	0	2	1	2	1	4.18
358	2	1	2	0	2	0	4.36
359	2	1	1	0	2	2	5.89
360	2	0	2	0	2	3	4.76
361	0	1	3	0	0	0	3.79
362	1	1	1	1	0	0	2.9
363	2	1	2	0	2	0	4.79
364	3	1	1	0	2	0	2.32
365	1	0	3	1	2	0	3.2
366	2	1	3	1	1	0	5.41
367	2	1	1	1	2	1	3.65
368	2	0	3	0	2	0	3.03
369	2	0	2	1	2	0	5.51
370	0	1	2	0	0	1	3.04
371	3	0	2	0	2	0	4.26
372	2	0	0	1	2	3	3.22
373	1	0	2	1	2	0	4.41
374	2	1	3	1	2	2	3.57
375	1	0	0	0	1	0	3.95
376	2	1	1	0	2	0	4.35
377	4	0	1	1	2	0	3.91
378	3	0	2	1	2	0	3.29
379	1	0	1	1	2	1	4.77
380	2	1	1	2	2	0	1.2
381	3	1	2	1	2	0	4.63
382	3	1	2	1	2	0	4.05
383	2	1	0	0	2	0	4.14
384	0	0	3	0	0	0	3.05
385	2	1	3	1	2	0	1.41
386	1	0	2	0	2	0	3.81
387	1	1	2	0	1	0	4.54
388	3	0	3	1	2	1	1.93
389	0	1	1	0	0	0	3.24
390	3	1	3	0	2	0	5.92
391	0	1	1	1	0	4	4.31
392	1	0	3	1	2	0	1.45
393	3	0	1	0	2	0	2.48
394	1	1	1	2	2	0	3.06
395	0	1	2	0	0	0	3.01
396	1	1	1	0	2	0	3.92
397	2	0	2	1	2	2	3.7
398	1	0	3	1	2	1	4.32
399	3	1	0	1	2	0	3.04
400	1	1	3	0	2	0	4.42
401	3	1	2	0	2	0	4.29
402	2	1	3	1	2	0	5.71
403	2	1	3	1	2	2	4.37
404	2	1	1	1	2	1	4.1
405	3	0	1	0	2	0	1.92
406	2	1	2	0	2	2	4.06
407	1	0	2	1	2	0	3.11
408	2	0	1	1	2	0	4.86
409	0	1	2	0	1	0	4.22
410	1	0	1	0	2	0	5.76
411	3	1	1	0	2	4	4.15
412	3	1	1	0	2	0	2.47
413	1	1	2	0	0	0	2.49
414	2	1	3	1	2	0	5.16
415	0	1	2	0	0	0	1.66
416	4	0	1	1	2	0	2.15
417	3	1	2	0	2	0	1.86
418	0	1	3	1	2	0	3.34
419	1	0	2	0	2	0	4.07
420	1	0	3	1	0	0	4.32
421	1	1	1	0	2	4	4.73
422	3	1	2	1	2	1	3.6
423	3	1	1	0	2	3	4.84
424	0	1	1	1	0	3	4.06
425	2	0	2	1	2	0	3.3
426	1	1	1	0	1	0	4.04
427	1	1	3	0	2	0	3.46
428	1	1	2	0	2	0	4.34
429	1	1	3	0	0	1	3.4
430	1	0	1	0	2	0	4.4
431	0	1	1	1	0	0	4.25
432	0	1	3	1	0	0	3.82
433	2	1	3	1	2	3	4.22
434	1	1	0	2	2	0	3.68
435	1	1	0	2	2	0	3.86
436	0	1	2	0	2	0	3.86
437	0	1	2	0	0	0	1.84
438	3	0	0	0	2	0	3.93
439	2	1	1	0	2	0	2.83
440	4	1	1	1	2	0	4.06
441	0	1	0	0	1	0	3.4
442	0	1	1	0	0	0	1.43
443	1	1	3	1	2	0	4.06
444	1	1	3	0	0	1	3.52
445	0	0	1	1	1	0	2.4
446	1	0	1	0	2	0	4.18
447	4	0	3	0	2	0	3.08
448	1	1	3	0	1	0	3.79
449	2	1	0	1	2	0	4.31
450	2	1	1	0	1	0	2.13
451	2	0	1	0	2	0	3.63
452	2	1	1	0	1	1	3.23
453	1	1	0	0	2	4	5.68
454	4	1	1	1	2	0	3.44
455	3	1	2	1	2	2	3.12
456	2	0	2	1	2	0	3
457	2	1	0	1	2	0	3.09
458	1	1	1	0	0	0	3.16
459	2	1	1	2	2	0	3.1
460	2	0	1	1	2	2	3
461	2	0	1	1	2	0	3.08
462	1	0	2	1	2	2	3.48
463	0	0	0	1	0	2	2.67
464	1	0	2	0	0	3	5.03
465	0	0	1	1	0	0	2.79
466	1	1	1	0	1	0	3.37
467	0	0	1	0	0	1	2.77
468	1	1	3	0	1	0	3.85
469	1	1	2	1	0	0	3.74
470	0	1	2	1	0	3	5.15
471	2	1	2	0	2	0	4.23
472	1	0	0	1	0	0	5.27
473	3	1	2	1	2	0	3.06
474	2	1	1	1	2	0	2.99
475	2	1	2	1	2	1	3.58
